# Supplementary material for: Impact of Modifications from Potassium Hydroxide on Porous Semi-IPN Hydrogel Properties and Its Application in Cultivation
Source: Polymers (Basel). 2024 Apr 25;16(9):1195. doi: 10.3390/polym16091195 (PMC11085908; doi:10.3390/polym16091195)
Supplement: Supplementary file 1 [file polymers-16-01195-s001.zip]

Archive with 1 entries (1 files):
- polymers-2943088-supplementary.pdf
